# Supplementary material for: Beyond the one-way ANOVA for ’omics data
Source: BMC Bioinformatics. 2018 Jul 9;19(Suppl 7):199. doi: 10.1186/s12859-018-2173-7 (PMC6069693; doi:10.1186/s12859-018-2173-7)
Supplement: Supplementary file 2 — Lipidomics model assessment. Table containing the overall assessment of statistical significance and the model fitted for each lipid under both RFM and MRF. (PDF 8 kb) [file 12859_2018_2173_MOESM2_ESM.csv]

Lipid	MRFadjustedP	MRF_Model	RFM_adjustedP	RFM_Model
TAG.54.8	1.0858748512953e-10	10	1.32193460157688e-10	10
TAG.54.7	2.16872225227534e-08	10	2.4785397168861e-08	10
TAG.54.6	6.94860998616008e-06	10	7.15706828574488e-06	10
TAG.54.9	3.9292828993333e-08	10	4.40716865736036e-08	10
TAG.52.5	1.24293687504555e-12	13	6.78859484581298e-11	13
TAG.48.7	2.05501050673611e-18	10	2.05501050673605e-18	10
TAG.56.5	0.000534552475656658	10	0.000548619646068674	10
TAG.54.5	2.18517929712783e-05	10	2.24821331531421e-05	10
TAG.52.2	9.78239183626658e-14	16	1.25255216277405e-10	16
TAG.50.1	5.31842197648763e-14	16	1.67749692352638e-10	16
TAG.52.6	2.24474704972789e-12	13	2.95790142183761e-10	13
TAG.44.2	6.44370307862785e-09	13	3.43667397911463e-07	13
TAG.52.4	1.78973206047532e-10	10	2.14065991547048e-10	10
TAG.54.3	2.69142398957081e-07	10	2.94775008381566e-07	10
TAG.50.9	1.77457954722326e-11	16	4.79883331428263e-08	16
TAG.56.7	4.79151893563075e-12	10	6.24349437066994e-12	16
TAG.46.0	2.05694478532445e-06	10	2.10118015705185e-06	13
TAG.52.3	0.00699986451238901	10	0.00728211711369502	10
TAG.48.1	0.000431069673275257	10	0.000450487226125493	10
TAG.54.4	2.40154427374962e-06	10	2.42630246213883e-06	10
TAG.48.0	4.25960124174603e-05	13	0.000594196761594573	13
TAG.56.6	1.09663143048313e-09	10	1.22457176403952e-09	10
TAG.50.2	0.00456111950742249	16	0.00249683704944245	16
TAG.54.2	3.38211421888523e-09	10	3.81158904033092e-09	10
TAG.52.8	0.00591271898929662	16	0.0194868273002296	16
TAG.50.8	1.76217751032102e-05	10	1.81350306887409e-05	10
TAG.46.1	0.000684077823599075	10	0.000689924642604195	10
TAG.52.9	9.5504000271746e-11	13	7.2651393272963e-09	16
TAG.48.2	0.00323849820871128	16	0.0055472656786962	16
TAG.48.8	2.25638091753417e-06	10	2.28013229561346e-06	10
TAG.50.3	0.00187845719145832	13	0.00873958142335783	13
TAG.34.1	0.00968031590200207	13	0.0345223942118372	13
TAG.52.7	3.6621989489539e-09	10	4.0565896049951e-09	10
TAG.50.7	4.05163731765202e-05	10	4.16739838387068e-05	10
TAG.56.4	4.1708098950067e-09	16	1.43616823536253e-07	16
TAG.56.3	8.24306311226366e-12	13	6.5828555049852e-10	13
PC34.2	8.60180282106554e-12	10	1.09266143943263e-11	10
PC36.4	2.33162562294035e-15	10	2.45434276098984e-15	10
PC36.5	1.29870868187137e-10	10	1.57502967801418e-10	10
PC34.3	3.03551099753815e-08	10	3.40975207942634e-08	10
PC36.6	9.6975183277436e-10	10	1.08480713496792e-09	10
PC36.3	1.1475938433426e-17	10	1.14759384334257e-17	10
PC34.1	5.08153985902438e-18	10	5.08153985902424e-18	10
PC36.2	6.28422268680232e-16	10	6.67698660472737e-16	10
PC38.3	2.8255215803217e-17	10	2.82552158032146e-17	10
PC36.1	2.1387068353883e-15	10	2.25752388179873e-15	10
PC38.4	4.8829529216059e-16	10	5.20848311637933e-16	10
PE34.2	5.08153985902438e-18	10	5.08153985902424e-18	10
PE34.3	1.10310252317613e-12	10	1.40740666750043e-12	10
PE36.5	3.05486549088522e-13	10	3.84686765518855e-13	10
PE36.4	1.97404678778981e-16	10	2.13855068677214e-16	10
PE36.6	4.79151893563075e-12	10	6.24349437066994e-12	10
PE36.3	8.67354047321154e-17	10	9.75773303236217e-17	10
PE36.2	1.92559964280789e-16	10	2.10065415579034e-16	10
PE34.1	2.46631104615587e-14	10	2.7880037913067e-14	10
PE42.3	9.02528208759095e-14	10	1.12816026094883e-13	10
PE42.2	7.69169567778478e-10	10	8.62000377682801e-10	10
PI34.2	1.04195114960649e-05	10	1.0725967716537e-05	10
PI34.3	1.47339436828281e-07	10	1.56434463792989e-07	10
PI36.5	1.54887367406937e-07	13	8.95357234473151e-07	13
PI34.1	6.34412969003981e-12	10	7.93016211254933e-12	10
PI36.4	8.50750230223369e-13	17	1.52369390208696e-09	17
PI36.3	1.28385384032495e-09	17	1.41849648679626e-07	17
PI36.2	2.11797852132994e-09	13	6.97553042802368e-08	13
PI36.6	1.04704727033227e-08	10	1.17022930213603e-08	10
PS42.4	1.2814487658366e-14	13	1.53081919170162e-11	13
PS34.4	7.45401349982429e-05	13	0.000178067709970576	13
PS34.3	6.98264839346979e-05	13	0.000464650311917458	13
PS42.3	0.00505795311695421	16	0.0642416367607095	19
PS44.2	8.39886387179109e-17	13	1.90048275867177e-13	13
PS40.3	5.07779979991485e-14	13	7.21687901937735e-12	13
PS40.4	2.52327410018899e-06	10	2.54902179508887e-06	10
PS38.4	1.80687764463844e-08	13	1.06491684877395e-06	13
PS28.0	1.17931503535097e-12	10	1.49379904477791e-12	10
PS36.4	1.40250634119027e-08	13	3.01293330702998e-07	13
PS36.3	8.78060932255295e-07	10	9.27390198112339e-07	10
PS38.3	0.000874211604372569	17	0.0333996545502989	17
PS36.5	5.90647957066957e-06	13	7.61939229918536e-05	13
PS36.6	8.30043456416732e-14	16	2.17791422453033e-09	16
PS38.2	1.89188155274914e-07	13	1.07432890346477e-06	13
PG36.2	1.98286852925842e-11	10	2.50219123930237e-11	10
PG34.4	1.41132048858512e-11	10	1.75554499799611e-11	10
PG34.3	2.79354109112638e-10	10	3.31086351540896e-10	10
PG34.2	2.24484003440722e-08	10	2.56101468714059e-08	10
PG30.2	8.15128824437644e-06	13	0.000538895089039244	13
PG34.0	3.16923481277285e-11	10	3.97996929976128e-11	10
PG32.1	2.96791456100991e-06	10	2.9978934959696e-06	10
PG36.4	1.97042212945497e-07	10	2.16034233470366e-07	10
PG36.3	4.91674118426039e-08	10	5.49898685081754e-08	10
PG32.0	0.000290398763270287	16	0.000771165561587991	16
PG34.1	5.20705500156536e-12	10	6.73854176673155e-12	10
MGDG34.6	3.2038927305801e-16	10	3.43274221133583e-16	10
MGDG36.6	1.16023269024609e-11	10	1.49608952163313e-11	10
MGDG34.4	2.46631104615587e-14	10	2.7880037913067e-14	10
MGDG34.5	1.60933534561325e-14	10	1.83924039498649e-14	10
MGDG36.5	8.96634288274254e-17	10	9.96260320304727e-17	10
MGDG34.3	3.31673600493786e-13	10	4.14592000617235e-13	10
MGDG36.4	1.30627003088407e-16	10	1.43689703397246e-16	10
DGDG36.6	9.0562722273352e-16	10	9.5889941230608e-16	10
DGDG34.3	4.30347237925531e-17	10	4.30347237925536e-17	10
DGDG34.6	8.44402308923769e-15	10	8.86622424369958e-15	10
DGDG38.6	3.91179731451507e-06	16	0.000650506617780178	16
DGDG34.2	1.62513952231523e-10	10	1.92363453661807e-10	10
DGDG36.5	1.64670688874803e-13	10	2.09005105110327e-13	10
DGDG34.1	2.2584368592316e-06	10	2.28196224318193e-06	10
DGDG32.5	7.08682072216671e-05	10	7.42110471849533e-05	10
DGDG36.4	2.05501050673611e-18	10	2.05501050673605e-18	10
DGDG34.5	1.71664892445184e-10	10	2.05009212759295e-10	13
DGDG36.3	2.66306094752122e-16	10	2.86791178963827e-16	10
DGDG34.4	1.3174474837982e-08	10	1.4701950181516e-08	10
X16.0	2.11797852132994e-09	13	3.2880659483873e-08	13
X18.3	1.24770783296778e-11	10	1.55963479120972e-11	13
X16.3	1.00459013674629e-14	13	3.59562341498136e-12	13
X18.2	4.69832628645902e-07	10	5.02234878897338e-07	10
X14.0	1.70353838108072e-07	10	1.82818753091592e-07	13
X24.0	9.42622244464594e-12	13	7.55578530821821e-09	13
X18.0	3.99953707569788e-08	13	2.24799043611941e-06	13
X18.1	1.71664892445184e-10	13	3.8759621334988e-09	13
X16.1	5.25412062960132e-09	13	1.79310619169827e-06	13
X20.0	0.000144533638231853	10	0.000151225010372215	10
X24.1	1.11758463180421e-13	13	6.5796664669209e-10	13
X22.0	0.00154591721140746	10	0.00155890811234367	10
X32.0	1.88459020285583e-10	16	7.84957754222234e-08	16
X20.1	1.78065405268365e-07	13	8.16976551003506e-06	13
X22.1	1.40900548402887e-12	13	8.58736602187347e-10	13
X26.0	0.00193769509402024	10	0.00198613747137074	10
X30.0	0.000348736400360858	10	0.000364588054922718	10
X28.0	0.0021847581375976	10	0.00223892569472813	10
X28.1	0.00189917060520807	13	0.0206229416121117	16
X30.1	0.0485882296621915	17	0.285556257709575	19
X26.1	2.19190974794306e-10	10	2.65558296385402e-10	10
